# Supplementary material for: Dry, rainfed or irrigated? Reevaluating the role and development of rice agriculture in Iron Age-Early Historic South India using archaeobotanical approaches
Source: Archaeol Anthropol Sci. 2019 Feb 15;11(12):6485–500. doi: 10.1007/s12520-019-00795-7 (PMC6890616; doi:10.1007/s12520-019-00795-7)
Supplement: Supplementary file 1 — (XLSX 14 kb) [file 12520_2019_795_MOESM1_ESM.xlsx]

## Sheet: Weedy macrobotaical remains
	Tokwa	Golbai Sasan			Kodumanal	Perur
Period	Neolithic	Chalcolithic	Chalcolithic-Neolithic	Neolithic	Early Historic	Early Historic
# Samples	18	20	11	13	10	10
Total volume (L)	Unknown	358	113.5	224.5	200	200
cf. Aizoaceae					3	18
Aizoaceae		1
cf. Araliaceae		1	1	1
Asteraceae		2		1	1
Asteraceae Eclipta type
Asteraceae Tridex type		1
cf. Asteraceae						1
Bromus ramosus	2
Boraginaceae					2
Chenopodium sp.	1					2
Commelinaceae						1
cf. Crucifereae						1
cf. Crotolaria						2
cf. Cyperaceae					5	20
Cyperaceae		1	3	2
Cyperaceae cf. Scheonoplectus		1	4
Euphorbiaceae						3
Euphorbia sp.
Fimbristylus sp. (Reported by Pokharia 2008*)	x
Ischaemum rugosum						7
cf. Ipomea				1
Lamiaceae		1		1
cf. Liliaceae		2		1
cf. Lolium	1
Malvaceae		3			2	2
cf. Molluga					2
cf. Oldenlandia		1
cf. Phyllanthus sp.		1
Polygonaceae		1
Portulaca sp.		1
Rubiaceae		2			1	1
cf. Rumex				1
Scrophulariaceae cf. Lindernia/Scropia type		4
cf. Schoenoplectus sp.				1
Sida sp.			1
Sisyrinchium sp.			4	1
cf. Scirpus				2
cf. Stellaria					1
Verbascum sp.						7
Wild seed indet.				13	8	27
* Pokharia AK (2008) Palaeoethnobotanical record of cultivated crops and associated weeds and wild taxa from Neolithic site, Tokwa, Uttar Pradesh, India. Current Science 94:248–255

## Sheet: Crop macrobotanical remains
	Tokwa	Golbai Sasan			Kodumanal*	Perur*
Period	Neolithic	Chalcolithic	Chalcolithic-Neolithic	Neolithic	Early Historic	Early Historic
# Samples	18	20	11	13	10	10
Total volume (L)	Unknown	358	113.5	224.5	200	200
Oryza sp.	81	217	79	38	7	147
Hordeum sp.	9
Hordeum vulgare	1
Triticum cf. aestivum	4
Cajanus sp.		4
Lablab sp.					3	4
cf. Lathyrus	4
Lens culinaris	6
Macrotyloma sp.		12	2
Macrotyloma uniflorum					2	3
Pisum sativum	1
Vigna sp.	97	68	2	1	37	3
Vigna mungo					3	3
Vigna cf radiata	4	2
Vigna radiata					14	2
Vigna unguiculata						1
Pulse frags	27
Bracharia ramosa	3	3			12	17
Panicum sp.			10
Panicum cf. miliaceum				1
Panicum sumatrense					1	14
Paspalum sp.		7	4			19
Setaria sp.		16	26	3		1
Setaria cf. verticilata		4		1
Setaria verticilata						1
Indeterminate small millet	1	12	15	6	1	7
cf. Linum	1
Cucumis melo						1
cf. Luffa						1
Indet Fruit stone	95
Ziziphus sp.		9		1
Parenchyma fragments					51	301
* Data from Cooke M, Fuller DQ, Rajan K (2005) Early Historic Agriculture in Southern Tamil Nadu: Archaeobotanical Research at Mangudi, Kodumanal and Perur. In: Franke-Vogt U, Weisshaar H-J (eds) South Asian Archaeology 2003. Proceedings of the Seventeenth International Conference of the European Association of South Asian Archaeologists. Linden Soft, Aachen, pp 341–350
