# Supplementary material for: Dry, rainfed or irrigated? Reevaluating the role and development of rice agriculture in Iron Age-Early Historic South India using archaeobotanical approaches
Source: Archaeol Anthropol Sci. 2019 Feb 15;11(12):6485–500. doi: 10.1007/s12520-019-00795-7 (PMC6890616; doi:10.1007/s12520-019-00795-7)
Supplement: Supplementary file 2 — (XLSX 26 kb) [file 12520_2019_795_MOESM2_ESM.xlsx]

## Sheet: South Indian phytolith data CA 
		TKW-4	TKW-8	TKW-10	TKW-11	TKW-12	TKW-15	TKW-16	KDM-5	KDM-9	KDM-10	KDM-11	GBSN-I2	GBSN-I3	GBSN-I4	GBSN-I5	GBSN-I6	GBSN-I8	GBSN-I10	GBSN-I17	GBSN-I25	GBSN-J1	GBSN-J5	GBSN-J7	GBSN-J8	GBSN-J10	GBSN-J12	GBSN-J13	GBSN-J18	GBSN-J20	GBSN-J22	GBSN-J25	PRR-15	PRR-16A	PRR-17	PRR-18
Long Smooth	Sensitive	43744.1	57484.7	85120.1	32508.1	583282	13854.3	4605.98	96584.6	234232	176868	29363.6	51895.5	10464.2	10230.4	40885.5	63618.8	96457.8	6186.58	7908.19	23921.8	46207.2	44335.2	29467.8	36009.8	6925.38	20740.5	41458.2	33959.7	36453.8	77855.3	36404	33239.6	15833.8	3801.15	14992.8
Long Sinuate	Sensitive	10398.2	18034.4	28595	12353.1	160242	5195.38	303.691	13797.8	49025.3	25883.1	3817.27	15235.4	1077.2	3755.45	1657.52	30294.6	18424.5	989.853	482.207	1746.12	700.109	15255.1	20237	18198.5	2438.51	5270.12	6948.3	9879.18	5755.86	7108.53	11676.8	9210.97	4262.95	493.656	881.93
Long Dendritic	Sensitive	8963.95	18034.4	17955	19179.7	275617	6234.46	2935.68	7358.83	51748.9	49609.3	3523.63	13807.1	1538.86	1683.48	3315.04	2272.1	23843.5	1484.78	771.53	5238.36	8051.26	40521.4	12781.2	25168.1	3121.3	5270.12	15749.5	16979.8	16628	6431.52	20949.5	2002.39	5074.94	345.559	4233.27
Oryza bulliform	Rice	2509.91	0	665	325.081	0	346.359	253.076	4599.27	5447.25	0	0	476.106	307.771	0	3315.04	757.366	3251.38	123.732	0	523.836	2100.33	953.445	1065.1	387.202	97.5406	340.007	463.22	1234.9	319.77	677.002	0	1601.91	1420.98	197.462	176.386
cf. Oryza bilobe	Rice	1434.23	4508.61	3325	4551.13	38458.2	1385.43	303.691	2759.56	21789	10784.6	880.909	0	462	0	3315.04	0	24927.3	0	0	1571.51	700.109	1906.89	1065.1	1548.81	292.622	1700.04	2547.71	3087.24	2238.39	1354	1717.17	1201.43	405.995	49.3656	1058.32
Leaf/culm Oryza	Rice	179.279	131.501	144.083	148.745	0	923.623	0	0	12256.3	0	0	0	0	258.997	1657.52	0	13005.5		0	174.612	70.0109	0	27.3103	0	48.7703	0	0	102.908	138.279	0	1717.17	0	0	0	0
cf. Oryza husk	Rice	0	0	432.25	520.609	0	0	269.947	4599.27	73537.9	77649.4	2642.73	0	0	323.746	1105.01	0	0	10	0	4190.69	280.044	0	81.931	290.402	146.311	170.004	3242.54	102.908	276.558	5331.39	1717.17	332.396	2029.98	245.841	793.737
Rondels	Fixed	6095.49	20288.7	3990	4226.05	70506.6	7273.53	607.382	25755.9	147076	75492.5	15269.1	23329.2	1846.63	3107.96	9392.61	6058.93	32513.8	123.732	675.089	3492.24	5250.82	21929.2	8520.82	3484.82	1170.49	2550.06	2084.49	4322.14	5436.09	3385.01	7212.12	10412.4	4871.94	1086.04	4409.65
cfStiRondel	Fixed	0	0	0	0	0	346.359	50.6151	0	0	0	0	0	0	0	0	0	0	0	0	0	700.109	953.445	0	0	0	0	0	0	0	0	0	0	0	0	0
Saddles	Fixed	3585.58	12398.7	7315.01	3900.97	89735.7	6927.17	404.921	29435.3	76261.5	51766.3	6460	6189.38	1077.2	388.495	11050.1	2272.1	11921.7	0	192.883	523.836	2450.38	10487.9	4260.41	7356.84	1072.95	2720.06	2084.49	2161.07	2558.16	3046.51	7898.99	10011.9	3653.96	789.85	6879.06
ColSaddle	Fixed	358.558	0	1330	0	0	692.717	101.23	0	13618.1	2156.93	0	0	461.657	129.498	0	0	2167.59	0	0	523.836	350.055	2860.33	0	0	0	0	0	0	0	677.002	1030.3	0	202.998	49.3656	0
Bilobes	Fixed	13625.2	25924.5	12635	17554.3	153833	12122.6	809.842	13797.8	54472.5	56080.1	9983.63	3332.74	769	647.492	29835.4	757.366	85619.8	61.8658	289.324	2793.79	4200.66	6197.39	8875.86	3097.62	1950.81	5270.12	9032.79	7409.39	9593.1	11170.5	22323.2	9210.97	7916.91	1727.8	4409.65
cf. Setaria bilobe	Fixed	1434.23	2254.3	3990	650.161	6409.69	692.717	50.6151	2759.56	2723.63	0	293.636	476.106	0	129.498	2210.03	0	6502.77	0	0	174.612	350.055	476.722	0	0	0	170.004	0	0	319.77	677.002	1030.3	0	1217.99	98.7312	352.772
Crosses	Fixed	6812.6	4508.61	1995	5526.37	57687.2	6927.17	455.536	0	19065.4	8627.71	1468.18	952.212	153.886	0	4420.05	0	22759.7	0	0	349.224	1400.22	953.445	2130.21	387.202	390.162	1700.04	1389.66	0	959.31	677.002	1717.17	2002.39	2232.97	493.656	529.158
Polylobes	Fixed	717.116	2254.3	1330	325.081	12819.4	692.717	151.845	0	5447.25	8627.71	1468.18	0	0	0	552.507	0	0	0	0	0	700.109	476.722	355.034	0	97.5406	340.007	0	0	319.77	0	686.869	0	202.998	49.3656	176.386
Leaf/culm long cells	Other grass multi-cells	0	1906.76	0	446.236	0	6003.55	202.461	0	12256.3	25883.1	0	238.053	0	7510.91	3867.55	0	10404.4		0		140.022	0	136.552	871.205	536.473	1955.04	463.22	2778.52	2212.46	761.628	4121.21	2659.17	811.99	450.708	264.579
Leaf/culm grass indet	Other grass multi-cells	10756.7	526.004	10662.2	3867.38	0	21243.3	2699.47	137978	980505	224321	137422	1031.56	46.1657	3755.45	26520.3	6058.93	106645	52	0	4191.69	5040.79	2298.48	2731.03	9873.66	5803.67	9265.2	18297.2	12040.3	12306.8	33003.9	36747.5	27256.5	16469.6	3277.88	12302.9
Leaf/culm rondels	Other grass multi-cells	0	0	0	0	0	0	0	0	0	0	880.909	0	0	0	0	0	0		0		0	0	0	0	0	0	0	0	0	0	0	0	0	0	0
Leaf/culm with saddle	Other grass multi-cells	358.558	65.7505	144.083	74.3727	0	461.812	202.461	0	0	4313.86	880.909	0	0	0	552.507	0	6502.77		0	87.305	0	51.0774	0	0	0	0	0	205.816	276.558	507.752	343.434	332.396	135.332	122.92	396.869
Leaf/culm with bilobes	Other grass multi-cells	896.395	328.753	288.167	148.745	0	2309.06	269.947	0	36768.9	8627.71	0	0	0	258.997	552.507	0	13005.5		0	87.305	350.055	0	54.6207	290.402	48.7703	0	0	205.816	414.837	507.752	0	0	405.995	245.841	132.29
Leaf/culm with cross	Other grass multi-cells	358.558	65.7505	144.083	111.559	0	0	202.461	0	36768.9	0	0	0	0	64.7492	552.507	0	5202.22		0		0	51.0774	81.931	0	0	0	0	0	0	0	0	0	270.663	40.9735	0
cf. Setaria Husk	Other grass multi-cells	0	0	0	0	0	461.812	67.4869	0	0	0	0	0	0	0	0	0	0	0	0	0	0	0	0	0	0	0	0	0	0	0	343.434	0	0	0	0
cf. Panicum Husk	Other grass multi-cells	0	65.7505	0	0	0	0	0	0	0	0	0	0	0	0	0	0	0	0	0	0	0	0	0	0	0	0	0	0	0	0	0	0	0	81.9469	0
Millet type 1	Other grass multi-cells	358.558	0	288.167	0	0	461.812	67.4869	919.853	0	0	6166.36	0	0	323.746	0	0	0	0	0	0	0	0	0	0	0	0	0	102.908	0	0	0	1329.58	135.332	0	132.29
Millet type 2	Other grass multi-cells	0	0	0	0	0	0	0	2759.56	0	0	2642.73	0	0	0	0	0	0	0	0	174.612	70.0109	0	0	0	0	0	0	0	0	0	343.434	0	0	204.867	0
Indet husk	Other grass multi-cells	6454.05	2761.52	3313.92	892.472	0	13854.3	2024.61	4599.27	171588	125102	19380	0	15.3886	1812.98	13260.2	0	15606.6	0	0	2881.1	1470.23	1123.7	436.965	1936.01	487.703	1700.04	5095.42	926.173	2350.74	9393.41	7898.99	5983.13	3383.29	901.416	2910.37
Long cells rods	Cyperaceae	8246.84	52976.1	27265	13328.3	89735.7	8312.61	1164.15	5519.12	27236.3	10784.6	4991.82	5237.16	1538.86	388.495	1105.01	757.366	35765.2	247.463	578.648	4539.91	2450.38	7627.56	2485.24	2710.42	1170.49	6460.14	4863.81	9261.73	5755.86	2708.01	1030.3	4004.77	4059.95	444.291	1411.09
Sedge achene cells	Cyperaceae	0	0	0	0	0	0	0	919.853	0	0	587.272	0	1077	1035.99	0	0	0	61.8658	0	174.612	0	0	0	9292.85	0	0	0	0	0	0	0	0	0	0	0
Cones	Cyperaceae	1075.67	4508.61	0	650.161	12819.4	692.717	50.6151	2759.56	0	4313.86	587.272	0	0	129.498	552.507	757.366	2167.59	0	0	349.224	1050.16	953.445	0	774.404	0	170.004	0	0	0	338.501	0	1601.91	608.993	0	0
Cyperaceae leaf	Cyperaceae	0	0	0	260.304	0	923.623	134.974	919.853	0	4313.86	2642.73	1190.26	16	64.7492	2210.03	5302	1300.55	217	0	698.448	140.022	2911.41	792	1452.01	97.5406	1190.03	694.83	411.633	691.395	0	2404.04	2991.56	676.659	81.9469	396.869
Bulliform	Hydrophilic	22589.2	43958.9	24605	11377.8	282026	19742.4	1569.07	106703	108945	49609.3	7047.27	40469	16158	10489.4	50278.1	78008.7	40100.4	7238.3	11573	10651.3	21353.3	30986.9	21302.1	25168.1	7608.17	4930.11	13665	20067.1	14069.9	8462.53	25757.6	18822.4	15833.8	1678.43	14816.4
Cuneiform bulliform	Hydrophilic	5378.37	1127.15	9975.01	4226.05	64096.9	3117.23	759.227	16557.4	16341.8	4313.86	293.636	29042.5	11387.5	6604.42	19890.2	64376.1	4335.18	4639.94	5593.6	17112	16452.6	38137.8	19881.9	17424.1	1853.27	1870.04	2316.1	10496.6	6395.4	677.002	6868.69	2002.39	4668.94	641.753	2116.63
Leaf/culm Phragmites	Hydrophilic	0	0	0	0	0	461.812	0	0	0	4313.86	0	0	0	0	0	0	0		0	0	0	0	0	0	0	0	0	0	0	0	0	0	405.995	0	0
Leaf/culm reed	Hydrophilic	179.279	0	0	0	0	923.623	67.4869	0	0	0	0	0	0	0	0	0	3901.66	21	0	87.306	140.022	0	0	0	48.7703	0	0	0	0	253.876	0	0	0	0	0
Lef/culm square cells	Hydrophilic	0	263.002	144.083	371.863	0	461.812	0	3679.41	36768.9	8627.71	4404.54	317.404	0	517.993	3867.55	0	2601.11	0	0	174.612	210.033	510.774	109.241	193.601	243.851	510.011	694.83	102.908	414.837	507.752	3434.34	2991.56	1353.32	122.92	264.579
Multi-Tiered forms	Dicotyledon	0	197.252	0	0	0	0	0	0	0	0	0	0	0	0	0	0	0	0	0	0	140.022	0	0	0	0	0	0	0	0	0	0	0	0	0	0
Smooth Spheroid	Dicotyledon	358.558	4508.61	1995	1625.4	19229.1	0	0	2759.56	2723.63	10784.6	0	0	153.886	129.498	4972.56	0	0	61.8658	96.4413	0	1750.27	3813.78	2130.21	774.404	195.081	0	0	0	0	0	0	400.477	202.998	98.7312	0
Platey	Dicotyledon	0	3381.45	0	0	0	1039.08	50.6151	2759.56	0	2156.93	293.636	0	0	0	0	2272.1	0	61.8658	0	174.612	350.055	0	355.034	387.202	292.622	0	0	0	0	0	0	400.477	202.998	0	0
Sheet	Dicotyledon	0	6762.91	665	1625.4	0	1731.79	151.845	4599.27	0	6470.78	1761.82	476.106	307.771	388.495	1105.01	3029.46	1083.79	309.329	96.4413	523.836	0	0	1065.1	774.404	292.622	680.015	231.61	1234.9	319.77	0	343.434	400.477	608.993	49.3656	176.386
Perforated Sheet	Dicotyledon	0	0	0	0	0	0	0	0	0	0	0	0	0	0	0	0	0	0	0	0	350.055	0	0	0	0	0	0	0	0	0	0	0	0	0	0
Single Polyhedron	Dicotyledon	0	15780.1	0	325.081	6409.69	1385.43	50.6151	1839.71	2723.63	0	293.636	476.106	1231.08	517.993	0	757.366	0	185.597	289.324	0	700.109	0	355.034	0	97.5406	0	0	0	0	0	0	400.477	811.99	0	0
Scalloped	Dicotyledon	1075.67	10144.4	665	0	0	2424.51	101.23	0	0	0	0	0	615.542	0	0	1514.73	0	0	385.765	0	700.109	476.722	1065.1	0	0	0	0	0	0	0	0	0	0	0	0
SingJigsaw puzzle	Dicotyledon	0	0	0	325.081	0	1039.08	50.6151	0	0	0	293.636	0	0	0	2762.53	0	0	0	0	0	350.055	0	1065.1	0	97.5406	340.007	463.22	0	0	0	686.869	0	0	0	176.386
Polyhedron	Dicotyledon	358.558	0	0	74.3727	0	0	0	0	0	0	880.909	0	0	129.498	1105.01	0	0	0	0	0	70.0109	0	27.3103	0	0	0	0	0	0	0	0	1329.58	541.327	0	0
TKW	Tokwa
KDM	Kodumanal
GBSN	Golbai Sasan
PRR	Perur

## Sheet: South Indian phytolith data Sen
		TKW-4	TKW-8	TKW-10	TKW-11	TKW-12	TKW-15	TKW-16		KDM-5	KDM-9	KDM-10	KDM-11		GBSN-I2	GBSN-I3	GBSN-I4	GBSN-I5	GBSN-I6	GBSN-I8	GBSN-I10	GBSN-I17	GBSN-I25	GBSN-J1	GBSN-J5	GBSN-J7	GBSN-J8	GBSN-J10	GBSN-J12	GBSN-J13	GBSN-J18	GBSN-J20	GBSN-J22	GBSN-J25		PRR-15	PRR-16A	PRR-17	PRR-18
Long Smooth	Sensitive	43744.1	57484.7	85120.1	32508.1	583282	13854.3	4605.98	Sum sensitive	96584.6	234232	176868	29363.6	Sum sensitive	51895.5	10464.2	10230.4	40885.5	63618.8	96457.8	6186.58	7908.19	23921.8	46207.2	44335.2	29467.8	36009.8	6925.38	20740.5	41458.2	33959.7	36453.8	77855.3	36404	Sum sensitive	33239.6	15833.8	3801.15	14992.8	Sum sensitive
Long Sinuate	Sensitive	10398.2	18034.4	28595	12353.1	160242	5195.38	303.691	1.40464e+06	13797.8	49025.3	25883.1	3817.27	741812	15235.4	1077.2	3755.45	1657.52	30294.6	18424.5	989.853	482.207	1746.12	700.109	15255.1	20237	18198.5	2438.51	5270.12	6948.3	9879.18	5755.86	7108.53	11676.8	1.12412e+06	9210.97	4262.95	493.656	881.93	94373
Long Dendritic	Sensitive	8963.95	18034.4	17955	19179.7	275617	6234.46	2935.68		7358.83	51748.9	49609.3	3523.63		13807.1	1538.86	1683.48	3315.04	2272.1	23843.5	1484.78	771.53	5238.36	8051.26	40521.4	12781.2	25168.1	3121.3	5270.12	15749.5	16979.8	16628	6431.52	20949.5		2002.39	5074.94	345.559	4233.27
Rondels	Fixed	6095.49	20288.7	3990	4226.05	70506.6	7273.53	607.382		25755.9	147076	75492.5	15269.1		23329.2	1846.63	3107.96	9392.61	6058.93	32513.8	123.732	675.089	3492.24	5250.82	21929.2	8520.82	3484.82	1170.49	2550.06	2084.49	4322.14	5436.09	3385.01	7212.12		10412.4	4871.94	1086.04	4409.65
cf. Stipa Rondel	Fixed	0	0	0	0	0	346.359	50.6151		0	0	0	0		0	0	0	0	0	0	0	0	0	700.109	953.445	0	0	0	0	0	0	0	0	0		0	0	0	0
Saddles	Fixed	3585.58	12398.7	7315.01	3900.97	89735.7	6927.17	404.921		29435.3	76261.5	51766.3	6460		6189.38	1077.2	388.495	11050.1	2272.1	11921.7	0	192.883	523.836	2450.38	10487.9	4260.41	7356.84	1072.95	2720.06	2084.49	2161.07	2558.16	3046.51	7898.99		10011.9	3653.96	789.85	6879.06
Collapsed Saddle	Fixed	358.558	0	1330	0	0	692.717	101.23		0	13618.1	2156.93	0		0	461.657	129.498	0	0	2167.59	0	0	523.836	350.055	2860.33	0	0	0	0	0	0	0	677.002	1030.3		0	202.998	49.3656	0
Bilobes	Fixed	13625.2	25924.5	12635	17554.3	153833	12122.6	809.842		13797.8	54472.5	56080.1	9983.63		3332.74	769	647.492	29835.4	757.366	85619.8	61.8658	289.324	2793.79	4200.66	6197.39	8875.86	3097.62	1950.81	5270.12	9032.79	7409.39	9593.1	11170.5	22323.2		9210.97	7916.91	1727.8	4409.65
cf. Oryza bilobe	Fixed	1434.23	4508.61	3325	4551.13	38458.2	1385.43	303.691		2759.56	21789	10784.6	880.909		0	462	0	3315.04	0	24927.3	0	0	1571.51	700.109	1906.89	1065.1	1548.81	292.622	1700.04	2547.71	3087.24	2238.39	1354	1717.17		1201.43	405.995	49.3656	1058.32
cf. Setaria bilobe	Fixed	1434.23	2254.3	3990	650.161	6409.69	692.717	50.6151		2759.56	2723.63	0	293.636		476.106	0	129.498	2210.03	0	6502.77	0	0	174.612	350.055	476.722	0	0	0	170.004	0	0	319.77	677.002	1030.3		0	1217.99	98.7312	352.772
Crosses	Fixed	6812.6	4508.61	1995	5526.37	57687.2	6927.17	455.536	Sum fixed	0	19065.4	8627.71	1468.18	Sum fixed	952.212	153.886	0	4420.05	0	22759.7	0	0	349.224	1400.22	953.445	2130.21	387.202	390.162	1700.04	1389.66	0	959.31	677.002	1717.17	Sum fixed	2002.39	2232.97	493.656	529.158	Sum fixed
Polylobes	Fixed	717.116	2254.3	1330	325.081	12819.4	692.717	151.845	648290	0	5447.25	8627.71	1468.18	664321	0	0	0	552.507	0	0	0	0	0	700.109	476.722	355.034	0	97.5406	340.007	0	0	319.77	0	686.869	553501	0	202.998	49.3656	176.386	75704
TKW	Tokwa	2.16669
KDM	Kodumanal	1.11665
GBSN	Golbai Sasan	2.03093
PRR	Perur	1.24661
